# Supplementary material for: Intratumoral Enterobacter hormaechei drives gemcitabine resistance in pancreatic cancer via cdd L‐mediated drug inactivation
Source: Imeta. 2026 Apr 29;5(2):e70126. doi: 10.1002/imt2.70126 (PMC13147963; doi:10.1002/imt2.70126)
Supplement: Supplementary file 2 — Supporting File 2 [file IMT2-5-e70126-s001.xlsx]

## Sheet: S1
		Table S1 Detail information of 71 pancreatic cancer patients
		Patient ID	Gender	Age	TNM	Stage	Time of sample collection	preoperative chemotherapy	Postoperative chemotherapy	OS (month)
		1A	F	57	T2N2M0	Ⅲ	2017-09-05	NO	NO	6.9
		2A	M	64	T1cN1M0	ⅡB	2017-11-24	NO	NO	6.2
		3A	M	75	T2N1M1	Ⅳ	2017-12-12	NO	NO	3.7
		4A	M	62	T2N2M0	Ⅲ	2018-05-15	NO	NO	13.4
		5A	M	45	T2N1M0	ⅡB	2018-04-10	NO	S-1	11.8
		6A	F	82	T1cN0M0	ⅠA	2018-05-02	NO	NO	88.1
		7A	F	51	T2N2M0	Ⅲ	2018-09-20	NO	GS	22.3
		8A	M	69	T3N0M0	ⅡA	2018-09-21	NO	NO	26
		9A	F	65	T3N0M0	ⅡA	2018-10-16	NO	S-1, AS	72.1
		10A	M	65	T3N0M0	ⅡA	2018-12-05	NO	NO	29.3
		11A	F	44	T4N0M0	Ⅲ	2019-03-05	NO	NO	23.3
		12A	M	53	T2N0M0	ⅠB	2019-06-21	NO	S-1	53.6
		13A	F	68	T2N0M0	ⅠB	2019-06-28	NO	NO	72.7
		14A	F	70	T1cN1M0	ⅡB	2019-09-10	NO	NO	21
		15A	F	75	T2N0M0	ⅠB	2019-10-09	NO	NO	6.5
		16A	M	71	T2N1M0	ⅡB	2019-11-19	NO	AG	12.6
		17A	M	75	T1cN0M0	ⅠA	2020-03-25	NO	S-1	49.2
		18A	F	70	T2N0M0	ⅠB	2020-04-07	NO	NO	12.4
		19A	M	69	T2N1M0	ⅡB	2020-07-15	NO	AG	14.6
		20A	M	56	T3N0M0	ⅡA	2020-08-07	NO	GS	26.4
		21A	F	57	T2N2M0	Ⅲ	2020-11-13	NO	NO	11.2
		22A	M	79	T2N0M0	ⅠB	2021-02-19	NO	S-1	51.4
		23A	F	73	T3N0M0	ⅡA	2021-01-12	NO	NO	14.5
		24A	F	70	T1cN0M0	ⅠA	2021-01-29	NO	S-1	32.9
		25A	M	70	T3N0M0	ⅡA	2018-03-06	AG	NO	1.1
		26A	F	64	T3N0M0	ⅡA	2018-01-30	mFOLFIRNOX	NO	81.6
		27A	M	67	T3N0M0	ⅡA	2020-09-11	AG	NO	4.2
		28A	M	60	T4N0M0	Ⅲ	2018-10-16	AG	AG	10.1
		29A	M	79	T4N0M1	Ⅳ	2018-12-25	GS	AG	7.7
		30A	M	57	T1N0M1	Ⅳ	2019-01-08	AG	AG	78.7
		31A	F	77	T4N0M0	Ⅲ	2019-04-02	GS	NO	18.6
		32A	M	56	T2N0M0	ⅠB	2018-09-21	mFOLFIRNOX	NO	19.6
		33A	F	49	T3N1M0	ⅡB	2019-01-08	AG	NO	10.3
		34A	M	73	T4N1M0	Ⅲ	2018-12-21	mFOLFIRNOX	NO	7.9
		35A	F	53	T2N0M0	ⅠB	2019-05-28	AG	NO	1.5
		36A	M	61	T3N0M0	ⅡA	2021-07-16	AG	S-1	20.8
		37A	F	55	T3N1M1	Ⅳ	2019-11-01	AG	AS	27.6
		38A	M	80	T1N0M0	ⅠA	2019-11-23	S-1	NO	5.3
		39A	F	67	T2N0M0	ⅡA	2020-11-24	AG	AG	17.1
		40A	M	60	T1cN0M1	Ⅳ	2020-12-30	AG	NO	4.1
		41A	M	63	T2N1M0	ⅡB	2020-11-23	AG	NO	25.5
		42A	F	46	T2N0M0	ⅠB	2021-01-26	AG	AG	27.7
		43A	M	54	T2N0M0	ⅠB	2021-05-14	AG	AG	3.3
		44A	M	70	T2N0M0	ⅠB	2021-02-26	AG	NO	25.3
		45A	F	71	T3N0M0	ⅡA	2021-02-24	AG	NO	4.5
		46A	M	57	T2N1M0	ⅡB	2021-10-22	AG	AG	24
		47A	M	64	T3N1M0	ⅡB	2021-09-08	AG	NO	6.4
		48A	F	58	T3N0M0	ⅡA	2022-01-04	AG	NO	24.5
		49A	F	53	T2N1M0	ⅡB	2019-11-12	NO	AG	60
		50A	M	85	T2N0M0	ⅠB	2018-06-29	NO	NO	84.8
		51A	M	74	T1cN1M0	ⅡB	2019-06-27	NO	NO	64.6
		52A	M	71	T1bN0M0	ⅠA	2018-02-02	NO	S-1,GS	47.5
		53A	F	78	T3N1M0	ⅡB	2018-02-09	NO	AG,S-1	79.5
		54A	F	59	T2N0M0	ⅠB	2018-02-23	NO	NO	20.5
		55A	M	78	T2N0M0	ⅠB	2018-08-21	NO	NO	60.2
		56A	F	57	T3N0M0	ⅡA	2018-08-23	NO	NO	10.7
		57A	M	75	T3N0M0	II A	2018-10-12	NO	NO	7.8
		58A	M	69	T2N0M0	ⅠB	2018-10-15	NO	NO	71.3
		59A	M	72	T3N1M0	ⅡB	2018-10-22	NO	NO	5.6
		60A	F	81	T1cN0M0	ⅠA	2019-01-11	NO	NO	17.5
		61A	M	62	T1cN0M0	ⅠA	2019-03-12	NO	NO	50.4
		62A	M	80	T2N0M0	ⅠB	2019-10-09	NO	NO	16.2
		63A	F	72	T1N0M0	ⅠA	2020-04-14	NO	GS	42.6
		64A	M	55	T3N0M0	ⅡA	2019-07-17	AG	AG	38.9
		65A	F	63	T3N0M0	ⅡA	2019-07-23	NO	AG	28
		66A	F	68	T2N0M0	ⅠB	2019-09-11	NO	NO	24.2
		67A	F	52	T3N0M0	ⅡA	2019-09-19	NO	S-1	37.7
		68A	F	57	T4N0M0	Ⅲ	2019-09-24	NO	NO	59.8
		69A	F	76	T3N0M0	ⅡA	2020-07-07	NO	NO	21.6
		70A	M	66	T2N0M0	ⅡB	2020-08-21	NO	AG,mFOLFIRINOX	16.4
		71A	F	59	T3N0M0	ⅡA	2020-10-22	NO	AG	13.1

## Sheet: S2
	Table S2 Statistics of Enterobacter spp. within tumors
	Patient ID	g_Enterobacter
	49A	s__Enterobacter_cloacae,s__Enterobacter_kobei,s__unclassified_g__Enterobacter (Enterobacter hormaechei)
	3A	s__Enterobacter_cloacae,s__unclassified_g__Enterobacter (Enterobacter hormaechei)
	4A	s__Enterobacter_cloacae
	30A	s__Enterobacter_cloacae,s__unclassified_g__Enterobacter (Enterobacter hormaechei)
	31A	s__Enterobacter_cloacae
	32A	s__Enterobacter_cloacae
	10A	s__Enterobacter_cloacae
	34A	s__Enterobacter_cloacae,s__unclassified_g__Enterobacter (Enterobacter hormaechei)
	35A	s__Enterobacter_cloacae
	11A	s__Enterobacter_cloacae,s__unclassified_g__Enterobacter (Enterobacter hormaechei)
	13A	s__Enterobacter_cloacae
	63A	s__Enterobacter_cloacae
	14A	s__Enterobacter_cloacae
	67A	s__Enterobacter_cloacae
	68A	s__Enterobacter_cloacae
	16A	s__Enterobacter_cloacae,s__unclassified_g__Enterobacter (Enterobacter hormaechei)
	69A	s__Enterobacter_cloacae
	20A	s__Enterobacter_cloacae,s__unclassified_g__Enterobacter (Enterobacter hormaechei)
	40A	s__Enterobacter_cloacae,s__unclassified_g__Enterobacter (Enterobacter hormaechei)
	70A	s__Enterobacter_cloacae
	42A	s__unclassified_g__Enterobacter (Enterobacter hormaechei)
	71A	s__Enterobacter_cloacae
	22A	s__Enterobacter_cloacae
	24A	s__Enterobacter_cloacae
	44A	s__Enterobacter_cloacae,s__unclassified_g__Enterobacter (Enterobacter hormaechei)
	46A	s__unclassified_g__Enterobacter (Enterobacter hormaechei)

## Sheet: S3
	Table S3 Public database analysis
	Kingdom	Phylum	Class	Order	Family	Genus	Speices
	k__Bacteria	p__Proteobacteria	c__Gammaproteobacteria	o__Enterobacterales	f__Enterobacteriaceae	g__Enterobacter	s__Enterobacter_asburiae
	k__Bacteria	p__Proteobacteria	c__Gammaproteobacteria	o__Enterobacterales	f__Enterobacteriaceae	g__Enterobacter	s__Enterobacter_bugandensis
	k__Bacteria	p__Proteobacteria	c__Gammaproteobacteria	o__Enterobacterales	f__Enterobacteriaceae	g__Enterobacter	s__Enterobacter_cancerogenus
	k__Bacteria	p__Proteobacteria	c__Gammaproteobacteria	o__Enterobacterales	f__Enterobacteriaceae	g__Enterobacter	s__Enterobacter_chengduensis
	k__Bacteria	p__Proteobacteria	c__Gammaproteobacteria	o__Enterobacterales	f__Enterobacteriaceae	g__Enterobacter	s__Enterobacter_chuandaensis
	k__Bacteria	p__Proteobacteria	c__Gammaproteobacteria	o__Enterobacterales	f__Enterobacteriaceae	g__Enterobacter	s__Enterobacter_cloacae
	k__Bacteria	p__Proteobacteria	c__Gammaproteobacteria	o__Enterobacterales	f__Enterobacteriaceae	g__Enterobacter	s__Enterobacter_cloacae_complex_sp.
	k__Bacteria	p__Proteobacteria	c__Gammaproteobacteria	o__Enterobacterales	f__Enterobacteriaceae	g__Enterobacter	s__Enterobacter_cloacae_complex_sp._ECL352
	k__Bacteria	p__Proteobacteria	c__Gammaproteobacteria	o__Enterobacterales	f__Enterobacteriaceae	g__Enterobacter	s__Enterobacter_cloacae_complex_sp._ECL68
	k__Bacteria	p__Proteobacteria	c__Gammaproteobacteria	o__Enterobacterales	f__Enterobacteriaceae	g__Enterobacter	s__Enterobacter_cloacae_complex_sp._ECNIH7
	k__Bacteria	p__Proteobacteria	c__Gammaproteobacteria	o__Enterobacterales	f__Enterobacteriaceae	g__Enterobacter	s__Enterobacter_cloacae_complex_sp._FDA-CDC-AR_0132
	k__Bacteria	p__Proteobacteria	c__Gammaproteobacteria	o__Enterobacterales	f__Enterobacteriaceae	g__Enterobacter	s__Enterobacter_cloacae_complex_sp._FDA-CDC-AR_0164
	k__Bacteria	p__Proteobacteria	c__Gammaproteobacteria	o__Enterobacterales	f__Enterobacteriaceae	g__Enterobacter	s__Enterobacter_hormaechei
	k__Bacteria	p__Proteobacteria	c__Gammaproteobacteria	o__Enterobacterales	f__Enterobacteriaceae	g__Enterobacter	s__Enterobacter_huaxiensis
	k__Bacteria	p__Proteobacteria	c__Gammaproteobacteria	o__Enterobacterales	f__Enterobacteriaceae	g__Enterobacter	s__Enterobacter_kobei
	k__Bacteria	p__Proteobacteria	c__Gammaproteobacteria	o__Enterobacterales	f__Enterobacteriaceae	g__Enterobacter	s__Enterobacter_ludwigii
	k__Bacteria	p__Proteobacteria	c__Gammaproteobacteria	o__Enterobacterales	f__Enterobacteriaceae	g__Enterobacter	s__Enterobacter_mori
	k__Bacteria	p__Proteobacteria	c__Gammaproteobacteria	o__Enterobacterales	f__Enterobacteriaceae	g__Enterobacter	s__Enterobacter_oligotrophicus
	k__Bacteria	p__Proteobacteria	c__Gammaproteobacteria	o__Enterobacterales	f__Enterobacteriaceae	g__Enterobacter	s__Enterobacter_roggenkampii
	k__Bacteria	p__Proteobacteria	c__Gammaproteobacteria	o__Enterobacterales	f__Enterobacteriaceae	g__Enterobacter	s__Enterobacter_sichuanensis
	k__Bacteria	p__Proteobacteria	c__Gammaproteobacteria	o__Enterobacterales	f__Enterobacteriaceae	g__Enterobacter	s__Enterobacter_soli
	k__Bacteria	p__Proteobacteria	c__Gammaproteobacteria	o__Enterobacterales	f__Enterobacteriaceae	g__Enterobacter	s__Enterobacter_sp.
	k__Bacteria	p__Proteobacteria	c__Gammaproteobacteria	o__Enterobacterales	f__Enterobacteriaceae	g__Enterobacter	s__Enterobacter_sp._638
	k__Bacteria	p__Proteobacteria	c__Gammaproteobacteria	o__Enterobacterales	f__Enterobacteriaceae	g__Enterobacter	s__Enterobacter_sp._BIDMC_29
	k__Bacteria	p__Proteobacteria	c__Gammaproteobacteria	o__Enterobacterales	f__Enterobacteriaceae	g__Enterobacter	s__Enterobacter_sp._C2
	k__Bacteria	p__Proteobacteria	c__Gammaproteobacteria	o__Enterobacterales	f__Enterobacteriaceae	g__Enterobacter	s__Enterobacter_sp._Colony194
	k__Bacteria	p__Proteobacteria	c__Gammaproteobacteria	o__Enterobacterales	f__Enterobacteriaceae	g__Enterobacter	s__Enterobacter_sp._E76
	k__Bacteria	p__Proteobacteria	c__Gammaproteobacteria	o__Enterobacterales	f__Enterobacteriaceae	g__Enterobacter	s__Enterobacter_sp._JBIWA003
	k__Bacteria	p__Proteobacteria	c__Gammaproteobacteria	o__Enterobacterales	f__Enterobacteriaceae	g__Enterobacter	s__Enterobacter_sp._JBIWA005
	k__Bacteria	p__Proteobacteria	c__Gammaproteobacteria	o__Enterobacterales	f__Enterobacteriaceae	g__Enterobacter	s__Enterobacter_sp._JBIWA008
	k__Bacteria	p__Proteobacteria	c__Gammaproteobacteria	o__Enterobacterales	f__Enterobacteriaceae	g__Enterobacter	s__Enterobacter_sp._JUb54
	k__Bacteria	p__Proteobacteria	c__Gammaproteobacteria	o__Enterobacterales	f__Enterobacteriaceae	g__Enterobacter	s__Enterobacter_sp._R4-368
	k__Bacteria	p__Proteobacteria	c__Gammaproteobacteria	o__Enterobacterales	f__Enterobacteriaceae	g__Enterobacter	s__Enterobacter_sp._RHB15-C17
	k__Bacteria	p__Proteobacteria	c__Gammaproteobacteria	o__Enterobacterales	f__Enterobacteriaceae	g__Enterobacter	s__Enterobacter_sp._RHBSTW-00175
	k__Bacteria	p__Proteobacteria	c__Gammaproteobacteria	o__Enterobacterales	f__Enterobacteriaceae	g__Enterobacter	s__Enterobacter_sp._RHBSTW-00975
	k__Bacteria	p__Proteobacteria	c__Gammaproteobacteria	o__Enterobacterales	f__Enterobacteriaceae	g__Enterobacter	s__Enterobacter_sp._RHBSTW-00994
	k__Bacteria	p__Proteobacteria	c__Gammaproteobacteria	o__Enterobacterales	f__Enterobacteriaceae	g__Enterobacter	s__Enterobacter_sp._SA187
	k__Bacteria	p__Proteobacteria	c__Gammaproteobacteria	o__Enterobacterales	f__Enterobacteriaceae	g__Enterobacter	s__Enterobacter_sp._SES19
	k__Bacteria	p__Proteobacteria	c__Gammaproteobacteria	o__Enterobacterales	f__Enterobacteriaceae	g__Enterobacter	s__Enterobacter_sp._SGAir0187
	k__Bacteria	p__Proteobacteria	c__Gammaproteobacteria	o__Enterobacterales	f__Enterobacteriaceae	g__Enterobacter	s__Enterobacter_sp._YSU
	Note: Data from TCMbio (https://microbiomex.sdu.edu.cn/)

## Sheet: S4
	Table S4 Information of pancreatic cancer patients which are used to isolate bacteria
	Patient ID	Gender	Age	TNM	Stage	Time of sample collection	preoperative chemotherapy	Postoperative chemotherapy	OS (month)
	1B	F	72	T3N2M0	Ⅲ	2021-07-06	NO	AG	13.3
	2B	F	77	T3N0M0	ⅡA	2021-06-16	NO	NO	16.5
	3B	M	54	T2N0M0	ⅠB	2021-06-17	NO	NO	10.7
	4B	F	76	T1cN0M0	ⅠA	2021-07-20	NO	AG	7
	5B	M	79	T3N0M0	ⅡA	2021-05-21	NO	NO	4.9
	6B	F	70	T2N0M0	ⅠB	2021-04-16	NO	NO	24.5
	7B	M	64	T3N1M0	ⅡB	2021-09-08	AG	NO	6.4
	8B	M	54	T2N0M0	ⅠB	2021-05-14	AG	AG	3.3
	9B	M	61	T3N0M0	ⅡA	2021-07-16	AG	S-1	19
	10B	M	70	T2N0M0	ⅠB	2021-05-25	NO	NO	1.2
	11B	M	78	T2N1M0	ⅡB	2021-06-22	NO	NO	2.6
	12B	M	68	T2N1M0	ⅡB	2021-06-15	NO		19.5
	13B	F	57	T2N0M0	ⅠB	2021-08-06	NO	NO	1.1
	14B	F	60	T2N0M0	ⅠB	2021-08-06	NO	AG	12.2
	15B	M	68	T3N1M0	ⅡB	2021-08-10	NO	NO	0.4
	16B	M	48	T2N1M0	ⅡB	2021-08-31	NO	AG	14.6
	17B	F	63	T2N0M0	ⅠB	2021-09-10	NO	NO	6.6
	18B	M	57	T2N0M0	ⅠB	2021-09-30	NO	AG	13.9
	19B	F	65	T3N0M0	ⅡB	2021-10-12	NO	NO	15.5
	20B	M	55	T3N1M0	ⅡB	2021-10-22	AG	AG, GS, mFOLFIRNOX	21.6
	21B	M	58	T3N1M0	ⅡB	2021-10-19	NO	AG	14.6
	22B	M	54	T3N2M0	Ⅲ	2021-10-29	NO	AG	34.2
	23B	M	63	T1cN0M0	ⅠA	2021-11-30	NO	S-1, AG	19.4
	24B	M	61	T2N0M0	ⅠB	2021-12-28	NO	AG	16.3
	25B	M	64	T1cN0M0	ⅠA	2021-11-06	NO	AG	18.8
	26B	M	78	T1cN0M0	ⅠA	2021-12-17	NO	NO	42.1
	27B	M	68	T2N2M0	Ⅲ	2021-12-31	NO	AG	22.5
	28B	M	63	T2N0M0	ⅠB	2021-12-28	NO	NO	33.6
	29B	M	58	T3N0M0	ⅡA	2021-01-04	NO	AG,S-1	24.5
	30B	F	69	T1cN0M0	ⅠA	2022-01-04	NO	NO	31.7
	31B	F	60	T2N0M0	ⅠB	2022-01-21	NO	AG,mFOLFIRNOX	25.7
	32B	M	62	T1N0M0	ⅠA	2022-01-27	NO	mFOLFIRNOX	17.5
	33B	F	70	T2N0M0	ⅠB	2022-02-15	NO	NO	8.8
	34B	F	63	T2N2M0	Ⅲ	2022-09-27	NO	NO	18.3
	35B	M	58	T4N1M0	Ⅲ	2022-09-28	NO	AG,mFOLFIRINOX	15.5
	36B	F	65	T2N1M0	ⅡB	2022-10-11	NO	AG	22.7
	37B	M	48	T1cN2M0	Ⅲ	2022-10-11	NO	NO	15.7
	38B	M	65	T1cN1M0	ⅡB	2022-10-21	NO	NO	22.6
	39B	F	62	T3N0M0	ⅡA	2022-10-28	NO	AG, NALIRIFOX	31.7
	40B	M	68	T2N0M0	ⅠB	2022-10-18	NO	NO	13.6
	41B	M	64	T2N1M1	Ⅳ	2022-11-23	NO	AG, AG+PD1, mFOLFIRINOX+PD1, Mfolfirinox	18.3
	42B	F	38	T2N1M0	ⅡB	2022-11-29	NO	AG, GS	22.4
	43B	M	71	T3N0M0	ⅡA	2022-12-02	NO	NO	36.6

## Sheet: S5
	Table S5 Bacteria isolation from the pancreatic cancer tissues and adjacent tissues
	Latin name	Number of patients	Number of isolates from the cancer tissues	Number of isolates from the adjacent tissues	Total number of isolates
	Enterobacter hormaechei	5	43	48	91
	Citrobacter freundii	1		1	1
	Lacrimispora sphenoides	1		1	1
	Escherichia fergusonii	3	23	39	62
	Cutibacterium acnes	20	34	25	59
	Staphylococcus epidermidis	14	17	15	32
	Streptococcus mitis	2	29	3	32
	Arthrobacter koreensis	2	14	9	23
	Bacillus cereus	6	5	16	21
	Enterococcus faecalis	1	9	6	15
	Corynebacterium glucuronolyticum	1	13		13
	Pseudomonas aeruginosa	1	11		11
	Lacticaseibacillus rhamnosus	2	5	4	9
	Staphylococcus capitis	3	3	3	6
	Staphylococcus haemolyticus	2	2	4	6
	Streptococcus anginosus	1	5		5
	Enterococcus gallinarum	1		4	4
	Cellulomonas pakistanensis	2	1	2	3
	Lacticaseibacillus paracasei	2		3	3
	Streptococcus oralis	1	3		3
	Bacteroides xylanisolvens	1	1	1	2
	Corynebacterium singulare	1		2	2
	Klebsiella pneumoniae	1		2	2
	Ligilactobacillus salivarius	2		2	2
	Limosilactobacillus reuteri	1		2	2
	Shigella flexneri	1		2	2
	Staphylococcus hominis	2		2	2
	Acinetobacter baumannii	1	1		1
	Aerococcus viridans	1		1	1
	Citrobacter murliniae	1		1	1
	Cutibacterium granulosum	1	1		1
	Cytobacillus kochii	1		1	1
	Enterococcus faecium	1	1		1
	Lacrimispora sphenoides	1		1	1
	Micrococcus aloeverae	1		1	1
	Paenibacillus glucanolyticus	1	1		1
	Pantoea ananatis	1		1	1
	Pseudocitrobacter faecalis	1	1		1
	Staphylococcus equorum	1		1	1
	Staphylococcus nepalensis	1		1	1
	Staphylococcus saprophyticus	1	1		1
	Staphylococcus warneri	1		1	1
	Streptococcus infantis	1		1	1
	Streptococcus rubneri	1		1	1
	Summary		224	207	431

## Sheet: S6
	Table S6 Information on the taxonomic classification for the isolated strains
	Latin name	Phylum	Class	Order	Family	Genus
	Pseudomonas aeruginosa	Pseudomonadota	Gammaproteobacteria	Pseudomonadales	Pseudomonadaceae	Pseudomonas
	Acinetobacter baumannii	Pseudomonadota	Gammaproteobacteria	Moraxellales	Moraxellaceae	Acinetobacter
	Pantoea ananatis	Pseudomonadota	Gammaproteobacteria	Enterobacterales	Erwiniaceae	Pantoea
	Escherichia fergusonii	Pseudomonadota	Gammaproteobacteria	Enterobacterales	Enterobacteriaceae	Escherichia
	Klebsiella pneumoniae	Pseudomonadota	Gammaproteobacteria	Enterobacterales	Enterobacteriaceae	Klebsiella
	Lacrimispora sphenoides	Bacillota	Clostridia	Eubacteriales	Lachnospiraceae	Lacrimispora
	Shigella flexneri	Pseudomonadota	Gammaproteobacteria	Enterobacterales	Enterobacteriaceae	Shigella
	Citrobacter murliniae	Pseudomonadota	Gammaproteobacteria	Enterobacterales	Enterobacteriaceae	Citrobacter
	Enterobacter hormaechei	Pseudomonadota	Gammaproteobacteria	Enterobacterales	Enterobacteriaceae	Enterobacter
	Pseudocitrobacter faecalis	Pseudomonadota	Gammaproteobacteria	Enterobacterales	Enterobacteriaceae	Pseudocitrobacter
	Staphylococcus epidermidis	Bacillota	Bacilli	Bacillales	Staphylococcaceae	Staphylococcus
	Staphylococcus haemolyticus	Bacillota	Bacilli	Bacillales	Staphylococcaceae	Staphylococcus
	Staphylococcus hominis	Bacillota	Bacilli	Bacillales	Staphylococcaceae	Staphylococcus
	Staphylococcus warneri	Bacillota	Bacilli	Bacillales	Staphylococcaceae	Staphylococcus
	Staphylococcus saprophyticus	Bacillota	Bacilli	Bacillales	Staphylococcaceae	Staphylococcus
	Staphylococcus capitis	Bacillota	Bacilli	Bacillales	Staphylococcaceae	Staphylococcus
	Staphylococcus nepalensis	Bacillota	Bacilli	Bacillales	Staphylococcaceae	Staphylococcus
	Staphylococcus equorum	Bacillota	Bacilli	Bacillales	Staphylococcaceae	Staphylococcus
	Bacillus cereus	Bacillota	Bacilli	Bacillales	Bacillaceae	Bacillus
	Cytobacillus kochii	Bacillota	Bacilli	Bacillales	Bacillaceae	Cytobacillus
	Paenibacillus glucanolyticus	Bacillota	Bacilli	Bacillales	Paenibacillaceae	Paenibacillus
	Streptococcus oralis	Bacillota	Bacilli	Lactobacillales	Streptococcaceae	Streptococcus
	Streptococcus anginosus	Bacillota	Bacilli	Lactobacillales	Streptococcaceae	Streptococcus
	Streptococcus mitis	Bacillota	Bacilli	Lactobacillales	Streptococcaceae	Streptococcus
	Streptococcus infantis	Bacillota	Bacilli	Lactobacillales	Streptococcaceae	Streptococcus
	Streptococcus rubneri	Bacillota	Bacilli	Lactobacillales	Streptococcaceae	Streptococcus
	Enterococcus faecalis	Bacillota	Bacilli	Lactobacillales	Enterococcaceae	Enterococcus
	Enterococcus faecium	Bacillota	Bacilli	Lactobacillales	Enterococcaceae	Enterococcus
	Enterococcus gallinarum	Bacillota	Bacilli	Lactobacillales	Enterococcaceae	Enterococcus
	Aerococcus viridans	Bacillota	Bacilli	Lactobacillales	Aerococcaceae	Aerococcus
	Lacticaseibacillus paracasei	Bacillota	Bacilli	Lactobacillales	Lactobacillaceae	Lacticaseibacillus
	Lacticaseibacillus rhamnosus	Bacillota	Bacilli	Lactobacillales	Lactobacillaceae	Lacticaseibacillus
	Limosilactobacillus reuteri	Bacillota	Bacilli	Lactobacillales	Lactobacillaceae	Limosilactobacillus
	Ligilactobacillus salivarius	Bacillota	Bacilli	Lactobacillales	Lactobacillaceae	Ligilactobacillus
	Lacrimispora sphenoides	Bacillota	Clostridia	Eubacteriales	Lachnospiraceae	Lacrimispora
	Cutibacterium acnes	Actinomycetota	Actinomycetes	Propionibacteriales	Propionibacteriaceae	Cutibacterium
	Cutibacterium granulosum	Actinomycetota	Actinomycetes	Propionibacteriales	Propionibacteriaceae	Cutibacterium
	Corynebacterium glucuronolyticum	Actinomycetota	Actinomycetes	Mycobacteriales	Corynebacteriaceae	Corynebacterium
	Corynebacterium singulare	Actinomycetota	Actinomycetes	Mycobacteriales	Corynebacteriaceae	Corynebacterium
	Arthrobacter koreensis	Actinomycetota	Actinomycetes	Micrococcales	Micrococcaceae	Arthrobacter
	Micrococcus aloeverae	Actinomycetota	Actinomycetes	Micrococcales	Micrococcaceae	Micrococcus
	Cellulomonas pakistanensis	Actinomycetota	Actinomycetes	Micrococcales	Cellulomonadaceae	Cellulomonas
	Citrobacter freundii	Pseudomonadota	Gammaproteobacteria	Enterobacterales	Enterobacteriaceae	Citrobacter
	Bacteroides xylanisolvens	Bacteroidota	Bacteroidia	Bacteroidales	Bacteroidaceae	Bacteroides

## Sheet: S7
	Table S7 Number isolates for each species
	Strains	Number
	Enterobacter hormaechei	91
	Escherichia fergusonii	62
	Cutibacterium acnes	59
	Staphylococcus epidermidis	32
	Streptococcus mitis	32
	Arthrobacter koreensis	23
	Bacillus cereus	21
	Others	111

## Sheet: S8
	Table S8 Representative strains and the NCBI accession number
	Lab number	Representative strains	Patient serial number	NCBI accession number
	A64	Enterobacter hormaechei	3B	OL547621
	B16	Cutibacterium acnes	6B	OL547622
	B13	Staphylococcus epidermidis	6B	OL547623
	B80	Klebsiella pneumoniae	13B	OL547624
	C9	Pseudomonas aeruginosa	16B	OM123592
	C4	Bacillus cereus	16B	OL547626
	C25	Lacrimispora sphenoides	7B	OL547625
	B79	Citrobacter freundii	13B	OM123593

## Sheet: S9
	Table S9 Biochemical identification of Enterobacter hormaechei
	Characteristic	Enterobacter hormaechei
		DSM101093	B36	B62	A64	A5	A79	B41	A57
	Semi-Solid-Medium	+	+	+	+	+	+	+	+
	Ornithine decarboxylase broth	+	+	+	+	+	+	+	+
	Lysine decarboxylase broth	-	-	-	-	-	-	+	-
	Simone citrate	+	+	+	+	+	+	-	+
	Sulfuretted hydrogen	-	-	-	-	-	-	-	-
	Urease	+	+	-	+	+	+	+	+
	Peptone water	-	-	-	-	-	-	-	-
	MR-VP	-	-	-	-	-	-	-	-
	Phenylalanine	-	-	-	-	-	-	-	-
	Mannitol	+	+	+	+	+	+	+	+
	Inositol	-	-	-	-	-	-	-	-
	Sorbitol	+	+	+	+	+	+	+	+
	Melibiose	+	+	-	+	+	+	+	+
	Ribitol	+	+	+	+	+	+	+	+
	Raffinose	+	+	+	+	+	+	+	+

## Sheet: S10
		Table S10 The patients' baseline characteristics of 71 pancreatic cancer patients.
		N (%)	Total	High g_Enterobacter (N = 26)	Low g_Enterobacter (N = 45)	P-value
			(N = 71)
		Age, years*	65.3 ± 9.8	66.5 ± 9.7	63.2 ± 9.8	0.173
		Gender
		Male	38 (53.5)	13 (50.0)	25 (55.6)	0.651
		Female	33 (46.5)	13 (50.0)	20 (44.4)
		TNM Stage
		Stage Ⅰ	24 (33.8)	8 (30.8)	16 (35.6)	0.37
		Stage Ⅱ	33 (46.5)	10 (38.5)	23 (51.1)
		Stage Ⅲ	9 (12.7)	5 (19.2)	4 (8.9)
		Stage Ⅳ	5 (7.0)	3 (11.5)	2 (4.4)
		Preoperative Chemotherapy	25 (35.2)	9 (34.6)	16 (35.6)	0.936
		Postoperative Chemotherapy	28 (39.4)	12 (46.2)	16 (35.6)	0.379
		*Values are mean ± standard deviation or median (range) unless otherwise indicated.

[truncated: 27 more sheets: S11,  S12, S13, S14, S15,  S16,  S17, S18, 1B, 1F, 1G, 1H, 1I, 1J, 1K, 1L, 1N, 2A, 2B, 2C …]
